# Supplementary material for: Testing and Management of Iron Overload After Genetic Screening–Identified Hemochromatosis
Source: JAMA Netw Open. 2023 Oct 23;6(10):e2338995. doi: 10.1001/jamanetworkopen.2023.38995 (PMC10594145; doi:10.1001/jamanetworkopen.2023.38995)
Supplement: Supplement 1. — eTable 1. [file jamanetwopen-e2338995-s001.xlsx]

## Sheet: Sheet1
Participant ID	Serum Iron PRe-Disclosure	Serum Iron Post-Disclosure	Ferritin Pre-Disclosure	Ferritin Post-Disclosure	Transferrin Pre-Disclosure	Transferrin Post-Disclosure	TIBC Pre-Disclosure	TIBC Post-Disclosure	Liver Panel Pre-Disclosure	Liver Panel Post-Disclosure	Phlebotomy Pre-Disclosure	Phlebotomy Post-Disclosure	Chelation Pre-Disclosure	Chelation Post-Disclosure	Cardiac MRI Pre-Disclosure	Cardiac MRI Post-Disclosure	Liver Biopsy Pre-Disclosure	Liver Biopsy Post-Disclosure
1	No	Yes	No	Yes	No	Yes	No	Yes	Yes	Yes	No	No	No	No	No	No	No	No
4	Yes	Yes	Yes	Yes	Yes	Yes	Yes	Yes	Yes	Yes	No	No	No	No	No	No	No	No
5	No	No	No	No	No	No	No	No	No	No	No	No	No	No	No	No	No	No
6	No	Yes	No	Yes	No	Yes	No	Yes	Yes	Yes	No	Yes	No	No	No	No	No	No
7	No	Yes	No	Yes	No	Yes	No	Yes	Yes	Yes	No	No	No	No	No	No	No	No
9	No	Yes	No	Yes	No	Yes	No	Yes	Yes	Yes	No	Yes	No	No	No	No	No	No
11	Yes	Yes	Yes	Yes	No	Yes	No	Yes	Yes	Yes	No	No	No	No	No	No	No	No
12	No	No	No	Yes	No	No	No	No	Yes	Yes	No	No	No	No	No	No	No	No
13	No	No	No	No	No	No	No	No	Yes	Yes	No	No	No	No	No	No	No	No
14	No	No	Yes	Yes	No	No	No	No	Yes	Yes	No	No	No	No	No	No	No	No
15	No	No	No	Yes	No	No	No	No	Yes	Yes	No	No	No	No	No	No	No	No
16	Yes	Yes	Yes	Yes	Yes	Yes	Yes	Yes	Yes	No	No	No	No	No	No	No	No	No
17	Yes	Yes	No	Yes	Yes	Yes	Yes	Yes	Yes	Yes	No	No	No	No	No	No	No	No
19	No	Yes	No	Yes	No	Yes	No	Yes	Yes	Yes	No	Yes	No	No	No	No	No	No
20	No	No	No	No	No	No	No	No	Yes	No	No	No	No	No	No	No	No	No
21	No	Yes	No	Yes	No	Yes	No	Yes	Yes	No	No	No	No	No	No	No	No	No
23	Yes	Yes	Yes	Yes	No	Yes	Yes	Yes	Yes	Yes	No	No	No	No	No	No	No	No
24	No	No	No	No	No	No	No	No	Yes	Yes	No	No	No	No	No	No	No	No
25	No	No	No	No	No	No	No	No	Yes	No	No	No	No	No	No	No	No	No
28	No	Yes	No	Yes	No	Yes	No	Yes	Yes	Yes	No	Yes	No	No	No	No	No	No
29	No	Yes	No	Yes	No	Yes	No	Yes	Yes	Yes	No	Yes	No	No	No	No	No	Yes
30	No	Yes	No	Yes	No	Yes	No	Yes	Yes	Yes	No	No	No	No	No	No	No	No
31	Yes	Yes	No	Yes	No	Yes	No	Yes	Yes	Yes	No	Yes	No	No	No	No	No	No
33	No	No	No	No	No	No	No	No	No	No	No	Yes	No	No	No	No	No	No
36	No	Yes	No	Yes	No	Yes	No	Yes	Yes	Yes	No	No	No	No	No	No	No	No
37	No	Yes	No	No	No	Yes	No	Yes	Yes	Yes	No	No	No	No	No	No	No	No
39	No	No	No	Yes	No	No	No	No	Yes	Yes	No	No	No	No	No	No	No	No
40	No	No	No	No	No	No	No	No	Yes	Yes	No	No	No	No	No	No	No	No
41	No	Yes	Yes	Yes	No	Yes	No	Yes	Yes	Yes	No	Yes	No	No	No	No	No	No
42	Yes	Yes	Yes	Yes	No	Yes	Yes	Yes	Yes	Yes	No	No	No	No	No	No	No	No
44	No	No	No	Yes	No	No	No	No	Yes	Yes	No	No	No	No	No	No	No	No
47	Yes	Yes	Yes	Yes	No	Yes	No	Yes	Yes	Yes	No	Yes	No	No	No	No	No	No
48	No	Yes	No	Yes	No	Yes	No	Yes	Yes	No	No	No	No	No	No	No	No	No
49	Yes	No	No	No	Yes	No	Yes	No	Yes	Yes	No	No	No	No	No	No	No	No
50	No	Yes	No	Yes	No	Yes	No	Yes	Yes	Yes	No	Yes	No	No	No	No	No	No
53	Yes	No	Yes	No	Yes	No	Yes	No	Yes	No	No	No	No	No	No	No	No	No
54	Yes	Yes	No	Yes	Yes	Yes	Yes	Yes	Yes	Yes	No	Yes	No	No	No	No	No	No
56	No	No	No	No	No	No	No	No	No	No	No	No	No	No	No	No	No	No
57	Yes	Yes	Yes	Yes	Yes	Yes	Yes	Yes	Yes	Yes	No	No	No	No	No	No	No	No
58	No	Yes	No	Yes	No	Yes	No	Yes	Yes	No	No	No	No	No	No	No	No	No
59	No	No	No	Yes	No	No	No	No	No	No	No	No	No	No	No	No	No	No
60	No	Yes	No	Yes	No	Yes	No	Yes	Yes	Yes	No	No	No	No	No	No	No	No
61	No	No	No	No	No	No	No	No	Yes	Yes	No	No	No	No	No	No	No	No
62	No	No	No	No	No	No	No	No	Yes	No	No	No	No	No	No	No	No	No
63	Yes	Yes	Yes	Yes	Yes	Yes	Yes	Yes	Yes	Yes	No	No	No	No	No	No	No	No
65	No	Yes	Yes	Yes	No	Yes	No	Yes	Yes	Yes	No	No	No	No	No	No	No	No
66	No	No	No	No	No	No	No	No	Yes	No	No	No	No	No	No	No	No	No
67	Yes	Yes	Yes	Yes	Yes	Yes	Yes	Yes	Yes	Yes	No	No	No	No	No	Yes	No	No
69	No	No	No	No	No	No	No	No	Yes	Yes	No	No	No	No	No	No	No	No
70	No	Yes	No	Yes	No	Yes	No	Yes	Yes	No	No	Yes	No	No	No	No	No	No
71	No	Yes	No	Yes	No	Yes	No	Yes	No	Yes	No	Yes	No	No	No	Yes	No	No
73	No	Yes	No	Yes	No	Yes	No	Yes	Yes	No	No	Yes	No	No	No	Yes	No	No
74	No	Yes	No	Yes	No	Yes	No	Yes	Yes	Yes	No	Yes	No	No	No	No	No	No
75	No	Yes	No	Yes	No	Yes	No	Yes	Yes	Yes	No	No	No	No	No	No	No	No
76	No	No	No	Yes	No	No	No	No	Yes	Yes	No	No	No	No	No	No	No	No
78	Yes	No	Yes	No	Yes	No	Yes	No	Yes	No	No	No	No	No	No	No	Yes	No
79	No	Yes	No	Yes	No	Yes	No	Yes	Yes	Yes	No	No	No	No	No	No	No	No
80	No	No	No	No	No	No	No	No	Yes	Yes	No	No	No	No	No	No	No	No
81	No	Yes	No	Yes	No	Yes	No	Yes	Yes	No	No	No	No	No	No	No	No	No
82	No	Yes	Yes	Yes	No	Yes	No	Yes	Yes	Yes	No	Yes	No	No	Yes	No	No	No
83	Yes	Yes	Yes	Yes	Yes	Yes	Yes	Yes	Yes	Yes	No	Yes	No	No	No	No	No	Yes
84	No	No	No	No	No	No	No	No	Yes	Yes	No	No	No	No	No	No	No	No
85	Yes	Yes	Yes	Yes	Yes	Yes	Yes	Yes	Yes	Yes	No	Yes	No	No	No	No	No	No
86	No	Yes	Yes	Yes	No	Yes	No	Yes	Yes	Yes	No	No	No	No	No	No	No	No
88	No	Yes	No	Yes	No	Yes	No	Yes	Yes	Yes	No	Yes	No	No	No	No	No	No
92	No	No	No	Yes	No	No	No	No	Yes	Yes	No	No	No	No	No	No	No	No
94	Yes	Yes	No	Yes	No	Yes	Yes	Yes	Yes	Yes	No	No	No	No	No	No	No	No
95	No	Yes	No	Yes	No	Yes	No	Yes	Yes	Yes	No	Yes	No	No	No	No	No	No
97	Yes	Yes	No	Yes	Yes	Yes	Yes	Yes	Yes	Yes	No	Yes	No	No	No	No	No	No
99	No	No	Yes	No	No	No	No	No	Yes	Yes	No	No	No	No	No	No	No	No
100	No	Yes	No	Yes	No	Yes	No	Yes	Yes	No	No	No	No	No	Yes	No	No	No
101	No	No	No	No	No	No	No	No	No	No	No	No	No	No	No	No	No	No
102	No	Yes	No	Yes	No	Yes	No	Yes	Yes	Yes	No	Yes	No	No	No	No	No	No
103	No	Yes	No	Yes	No	Yes	No	Yes	Yes	Yes	No	Yes	No	No	No	No	No	No
106	Yes	Yes	No	Yes	Yes	Yes	Yes	Yes	Yes	Yes	No	No	No	No	No	No	No	No
107	Yes	Yes	Yes	Yes	Yes	Yes	Yes	Yes	Yes	Yes	No	No	No	No	No	No	No	No
108	No	Yes	No	Yes	No	Yes	No	Yes	Yes	Yes	No	Yes	No	No	No	No	No	No
109	No	No	No	No	No	No	No	No	Yes	Yes	No	No	No	No	No	No	No	No
110	No	Yes	No	Yes	No	Yes	No	Yes	Yes	Yes	No	Yes	No	No	No	No	No	Yes
111	No	Yes	No	Yes	No	Yes	No	Yes	Yes	Yes	No	Yes	No	No	No	No	No	No
112	No	Yes	No	Yes	No	Yes	No	Yes	Yes	Yes	No	Yes	No	No	No	No	No	No
113	Yes	No	Yes	Yes	Yes	No	Yes	No	Yes	Yes	No	No	No	No	No	No	No	No
114	No	No	No	No	No	No	No	No	Yes	No	No	No	No	No	No	No	No	No
119	No	Yes	No	Yes	No	Yes	No	Yes	Yes	Yes	No	Yes	No	No	No	No	No	No
120	Yes	Yes	Yes	Yes	Yes	Yes	Yes	Yes	Yes	Yes	No	No	No	No	No	No	No	No
122	No	No	No	No	No	No	No	No	Yes	No	No	No	No	No	No	No	No	No
124	No	No	No	No	No	No	No	No	Yes	No	No	No	No	No	No	No	No	No
125	Yes	Yes	No	Yes	Yes	Yes	Yes	Yes	Yes	Yes	No	No	No	No	No	No	No	No
128	No	Yes	No	Yes	No	Yes	No	Yes	No	Yes	No	No	No	No	No	No	No	No
129	Yes	Yes	Yes	Yes	No	Yes	Yes	Yes	Yes	Yes	No	No	No	No	No	No	No	No
130	No	No	No	No	No	No	No	No	Yes	No	No	No	No	No	No	No	No	No
131	No	No	No	Yes	No	No	No	No	Yes	Yes	No	No	No	No	No	No	No	No
132	No	No	No	No	No	No	No	No	No	No	No	No	No	No	No	No	No	No
133	No	No	No	No	No	No	No	No	Yes	Yes	No	No	No	No	No	No	No	No
134	Yes	No	Yes	No	Yes	No	Yes	No	Yes	Yes	No	No	No	No	No	No	No	No
135	No	No	No	No	No	No	No	No	Yes	Yes	No	No	No	No	No	No	No	No
137	Yes	Yes	Yes	No	Yes	Yes	Yes	Yes	Yes	Yes	No	No	No	No	No	No	No	No
138	No	Yes	Yes	Yes	No	Yes	Yes	Yes	Yes	Yes	No	Yes	No	No	No	No	No	No
139	No	Yes	No	Yes	No	Yes	No	Yes	Yes	Yes	No	Yes	No	No	No	No	No	No
140	No	Yes	No	Yes	No	Yes	No	Yes	Yes	Yes	No	Yes	No	No	No	No	No	No
142	Yes	Yes	Yes	Yes	Yes	Yes	Yes	Yes	Yes	Yes	No	No	No	No	No	No	No	No
143	No	Yes	No	Yes	No	Yes	No	Yes	Yes	Yes	No	Yes	No	No	No	No	No	Yes
144	Yes	No	Yes	No	Yes	No	Yes	No	No	No	No	No	No	No	No	No	No	No
146	Yes	No	No	Yes	Yes	No	Yes	No	Yes	Yes	No	No	No	No	No	No	No	No
148	No	No	No	No	No	No	No	No	Yes	No	No	No	No	No	No	No	No	No
149	Yes	Yes	Yes	Yes	No	Yes	Yes	Yes	Yes	No	No	No	No	No	No	No	Yes	No
151	No	No	No	No	No	No	No	No	Yes	No	No	No	No	No	No	No	No	No
152	No	Yes	No	Yes	No	Yes	No	Yes	Yes	Yes	No	Yes	No	No	No	No	No	No
154	No	No	No	No	No	No	No	No	Yes	No	No	No	No	No	No	No	No	No
158	No	No	No	No	No	No	No	No	Yes	No	No	No	No	No	No	No	No	No
159	Yes	No	Yes	No	Yes	No	Yes	No	Yes	Yes	No	No	No	No	No	No	No	No
160	No	No	No	Yes	No	No	No	No	Yes	Yes	No	No	No	No	No	No	No	No
161	Yes	No	No	No	Yes	No	Yes	No	Yes	No	No	No	No	No	No	No	No	No
162	Yes	Yes	Yes	Yes	Yes	Yes	Yes	Yes	Yes	Yes	No	Yes	No	No	No	No	No	No
163	Yes	No	No	Yes	No	No	No	No	Yes	Yes	No	No	No	No	No	No	No	No
164	No	Yes	No	Yes	No	Yes	No	Yes	Yes	Yes	No	No	No	No	No	No	No	No
165	Yes	Yes	Yes	Yes	Yes	Yes	Yes	Yes	Yes	Yes	No	No	No	No	No	No	No	No
167	No	No	No	No	No	No	No	No	Yes	Yes	No	No	No	No	No	No	No	No
169	Yes	No	No	No	Yes	No	Yes	No	Yes	No	No	No	No	No	No	No	No	No
170	No	No	Yes	Yes	No	No	No	No	Yes	Yes	No	No	No	No	No	No	No	No
171	No	No	No	No	No	No	No	No	No	No	No	No	No	No	No	No	No	No
173	No	Yes	No	Yes	No	Yes	No	Yes	Yes	Yes	No	Yes	No	No	No	No	No	No
174	Yes	No	Yes	No	Yes	No	Yes	No	Yes	No	No	No	No	No	No	No	Yes	No
176	No	Yes	Yes	Yes	No	Yes	No	Yes	Yes	Yes	No	No	No	No	No	No	No	No
177	No	Yes	No	Yes	No	Yes	No	Yes	Yes	Yes	No	No	No	No	No	No	No	No
179	No	Yes	No	Yes	No	No	No	No	Yes	Yes	No	Yes	No	No	No	No	No	No
180	No	Yes	No	Yes	No	Yes	No	Yes	Yes	No	No	No	No	No	No	No	No	No
181	No	No	No	No	No	No	No	No	Yes	No	No	No	No	No	No	No	No	No
182	No	Yes	No	Yes	No	Yes	No	Yes	Yes	Yes	No	No	No	No	No	No	No	No
183	No	Yes	No	Yes	No	Yes	No	Yes	Yes	Yes	No	Yes	No	No	No	No	No	Yes
184	No	Yes	Yes	Yes	No	Yes	No	Yes	No	Yes	No	Yes	No	No	No	No	No	No
185	No	No	No	No	No	No	No	No	No	No	No	No	No	No	No	No	No	No
189	No	No	No	No	No	No	No	No	No	No	No	No	No	No	No	No	No	No
191	No	Yes	No	Yes	No	Yes	No	Yes	Yes	Yes	No	Yes	No	No	No	No	No	No
192	No	Yes	Yes	Yes	No	Yes	No	Yes	Yes	Yes	No	No	No	No	No	No	No	No
193	Yes	Yes	Yes	Yes	Yes	Yes	Yes	Yes	Yes	Yes	No	Yes	No	No	No	No	Yes	No
195	Yes	No	No	No	Yes	No	Yes	No	Yes	No	No	No	No	No	No	No	No	No
196	No	Yes	No	Yes	No	No	No	No	Yes	Yes	No	No	No	No	No	No	No	No
197	No	No	No	No	No	No	No	No	Yes	No	No	No	No	No	No	No	No	No
198	No	No	No	No	No	No	No	No	Yes	Yes	No	No	No	No	No	No	No	No
199	Yes	Yes	Yes	Yes	Yes	Yes	Yes	Yes	Yes	Yes	No	No	No	No	No	No	No	No
200	No	Yes	No	Yes	No	Yes	No	Yes	Yes	Yes	Yes	No	No	Yes	No	No	No	No
201	No	Yes	No	Yes	No	Yes	No	Yes	Yes	No	No	Yes	No	No	No	No	No	No
202	No	Yes	No	No	No	Yes	No	Yes	Yes	Yes	No	No	No	No	No	No	No	No
Number Completed Study in Timeframe	41	85	39	96	32	83	38	83	131	103	1	41	0	1	2	3	4	5
Number Completed Pre-Results Only	13		8		12		12		31		1		0		2		4
Number Completed Post-Results Only	57		65		63		57		3		41		1		3		5
Number Completed Pre- and Post-Results	28		31		20		26		100		0		0		0		0
Number Not Completed Pre- or Post-Results	46		40		49		49		10		102		143		139		135
